# Supplementary material for: Outcomes Associated With Intracranial Aneurysm Treatments Reported as Safe, Effective, or Durable: A Systematic Review and Meta-Analysis
Source: JAMA Netw Open. 2023 Sep 1;6(9):e2331798. doi: 10.1001/jamanetworkopen.2023.31798 (PMC10474558; doi:10.1001/jamanetworkopen.2023.31798)
Supplement: Supplement 2. — eTable. Sensitivity Analysis: Studies or Study Arms Reporting Results of Unruptured Aneurysms Only [file jamanetwopen-e2331798-s002.xlsx]

## Sheet: Blad1
Study	Mode	Intervention	N patients	Total complications (%)	Major Complications (%)	Mortality (%) discharge	Poor outcome(% )discharge	Poor outcome (%) final follow-up	Conclusion safety	Assessment clinician	Assessment linguist
Briganti, 20165	E	FD	20	20	0	0	NA	0	Endovascular treatment with FRED FDD is a safe treatment for unruptured cerebral aneurysms	safe	safe
Zhou, 201428	E	FD	28	3.6	0	0	NA	NA	The Tubridge flow diverter is a safe and effective tool for treating large and giant internal carotid artery aneurysms	safe	safe
Schob, 201986	E	FD	25	0	0	0	0	NA	the potential of the device to treat small cerebral vessels is seemingly greater than initially assumed, as the smaller variants of the FDS (2.25 mm and 2.75 mm) can safely be implanted via the much greater navigable, but not yet CE approved, Excelsior SL10 catheter	safe	safe
Lee, 2016308	E	Coil	150	3.3	0	0	NA	NA	In the present study, we observed satisfactory short-term outcomes and no permanent neurologic complications following endovascular treatment of UIA.	safe	safe
Brasiliense, 2016359	E	Clip	32	3,1	0	NA	3.1	7.1	Our long-term results suggest that stent-assisted embolization for anterior communicating artery aneurysms may be considered an excellent treatment option with an adequate combination of safety profile and effectiveness.	safe	safe
Chen, 2019407	E	Endo	49	0	0	0	NA	NA	In the largest reported series to date of flow diverter deployment via TRA for aneurysm treatment, we demonstrate the technical feasibility and safety of the method.	safe	safe
Goddard, 2002453	E	Coil	62	6.4	0	0	4.8	35.9	Endovascular treatment of patients with unruptured aneurysms is safe with few clinical or procedural complications.	safe	safe
Kim, 2016489	E	Coil	33	NA	0	0	NA	NA	Endovascular treatment of OphA aneurysms can be performed safely in conjunction with balloon occlusion test (BOT).	safe	safe
Duvuru, 2018546	M	Clip	224	2.7	0	0	1.3	NA	Surgical Clipping can be considered a safe option for Unruptured Cerebral Aneurysms in the aging population.	safe	safe
Sharma, 2020736	M	Clip	37	23.1	0	0	0	NA	Microsurgical clipping of posterior circulation aneurysm is safe in unruptured aneurysm with a very low risk of mortality and morbidity under experienced hands.	safe	safe
Kumar, 2019901	M	Clip	4	0	0	0	0	0	The current study demonstrates excellent outcomes without any permanent morbidity and mortality.	safe	safe
Kumar, 2019901	E	BAC + SAC	36	0	0	0	0	0	The current study demonstrates excellent outcomes without any permanent morbidity and mortality.	safe	safe
Bendszus, 2007920	E	Coil	54	13	0	0	NA	NA	Cerecyte coils are as safe as bare platinum coils in the endovascular occlusion of aneurysms.	safe	safe
Bendszus, 2007920	E	Coil	55	9.1	0	0	NA	NA	Cerecyte coils are as safe as bare platinum coils in the endovascular occlusion of aneurysms.	safe	safe
Di, 2020949	E	SAC	56	17.3	0	NA	NA	3.1	There was no difference in procedural-related complications and follow-up outcomes between LVIS and NU stent groups.	uncertain	uncertain
Frontera, 2014958	E	Coil	33	0	0	0	NA	NA	SAC is a safe alternative to coiling or clipping of unruptured aneurysms.	safe	safe
Moon, 2014589	E	PED	29	6.7	0	0	NA	NA	Treatment of ophthalmic segment ICA aneurysms with the PED is safe at short-term follow-up	safe	safe
Kannan, 2019793	M	Clip	347	0,9	0	0	0	NA	We believe our protocol of the intra‑operative usage of multimodality tools have aided in the safe microsurgical clipping and have consistently resulted in good operative outcomes.	safe	safe
La Pira, 2016908	M	Clip	7	0	0	0	0	0	In patients selected for treatment, excellent results can be achieved in the vast majority of patients with judicious use of endovascular and surgical therapy.	safe	safe
La Pira, 2016908	E	Endo	22	11,7	0	0	0	4.5	In patients selected for treatment, excellent results can be achieved in the vast majority of patients with judicious use of endovascular and surgical therapy.	safe	uncertain
Iihara, 20031044	M	Clip	34	11,8	0	NA	NA	NA	Direct surgery is recommended for the treatment of paraclinoid aneurysms projecting superiorly. For other groups, especially for Group III, endovascular treatment is the acceptable first line of therapy.	uncertain	uncertain
Poncyljusz, 20151316	E	SAC	78	4	0	0	NA	NA	The LVIS/LVIS Jr. stent system is safe for the treatment of wide-neck intracranial aneurysms	safe	safe
Nussbaum, 2019394	M	Clip	716	2.8	0.3	0	NA	0.3	In high-volume centers, microsurgical management of MCA aneurysms can be performed with very low morbidity rates.	safe	safe
Choi, 2012216	M	Clip	125	2.4	0.8	0	0	0	Aneurysmal clipping can be safely recommended for patients with small unruptured MCA aneurysms	safe	safe
Barker, 2004924	M	Clip	3498	15	0.8	2.1	NA	NA	There was no significant difference in mortality rates or discharge to long-term facilities after clipping or coiling of unruptured aneurysms.	safe	safe
Barker, 2004924	E	Coil	421	14,8	1	1.7	NA	NA	There was no significant difference in mortality rates or discharge to long-term facilities after clipping or coiling of unruptured aneurysms.	safe	safe
Sirakov, 2019198	E	FD	72	5.6	1.4	0	1.4	NA	Treatment of intracranial aneurysms with a p64 flow modulation device is safe and effective with a high success rate and only infrequent complications	safe	safe
Sorimachi, 2012595	E	Coil	138	5.7	1.4	0	NA	NA	The results indicate that endovascular coil embolization is a safe treatment modality in selected patients with unruptured paraclinoid aneurysms.	safe	safe
Yadla, 20111344	E	Coil	147	1.4	1.4	0.7	NA	NA	Endovascular treatment of carotid-ophthalmic aneurysms is safe	safe	safe
Bhogal, 2019733	E	FD	69	11.5	1.45	1.45	NA	4.4	A single FDS can be used to successfully treat multiple tandem aneurysms of the ICA with a high rate of aneurysm exclusion and an acceptable risk profile.	uncertain	uncertain
Mori, 20181173	M	Clip	63	1.6	1.6	0	NA	0	The lateral supraorbital keyhole approach promises safe treatment of relatively small and uncomplicated unruptured AcomA aneurysm.	safe	safe
Song, 20211206	E	Coil	58	24	1.7	0	NA	0	The modified balloon-assisted coiling technique using a partially inflated balloon was safe.	safe	safe
Starke, 2015966	E	Coil	60	5	1.7	1,7	3,3	NA	Both DMT and SAC are safe treatments for unruptured wide-necked aneurysms.	safe	safe
Aguilar-Perez, 2021677	E	FD	530	8.5	1.8	2	NA	NA	Treatment of intracranial saccular unruptured aneurysms of the anterior circulation using p64 is a safe treatment option with low morbimortality.	safe	safe
Iwamuro, 2007837	E	Coil	54	11.1	1.8	0	NA	1.8	The results of endosaccular embolizations as treatment of the unruptured aneurysm seems to be better than neck clipping.	safe	safe
Mine, 2014429	E	SAC	164	3.8	1.8	0	NA	NA	SAC of complex UIA is effective and associated with low complication rates.	safe	safe
Kosty, 2019461	M	Clip	336	14.3	1.8	0.4	1	NA	We conclude that microsurgical clipping is safe and should be given strong consideration as the primary treatment modality for younger patients with small tomedium sized UIAs in the anterior circulation.	safe	safe
Oh, 2015877	E	SAC	154	6.4	1.9	0	1.9	0.6	EVT is a safe treatment for the non-dorsal group.	safe	safe
Guzzardi, 201829	E	FD	49	2	2	2	NA	NA	According to our study FD repair of unruptured intracranial aneurysms appeared to be a safe and effective technique	safe	safe
Van Rooij, 2018167	E	WEB	51	2	2	2	2	4.3	WEB treatment is safe and effective in selected unruptured aneurysms suitable for the device, regardless of neck size or location.	safe	safe
Baek, 2020679	E	SAC	51	2	2	0	0	0	Our findings suggest the Neuroform Atlas stent can be useful for the coiling of cerebral aneurysms without significant complications regardless of aneurysm location.	uncertain	uncertain
Frontera, 2014958	E	SAC	47	6	2	0	NA	NA	SAC is a safe alternative to coiling or clipping of unruptured aneurysms.	safe	safe
Vakharia, 2020972	E	PED	49	12.2	2	NA	NA	4	Our results indicate near-equivalent safety between biaxial and triaxial approaches.	safe	safe
Martinez-Galdamez, 20191164	E	PED	50	14	2	0	NA	NA	Our 1-year follow-up concerning safety outcomes corroborate previous evidence that the Pipeline Shield is a safe treatment for intracranial aneurysms.	safe	safe
Hanel, 202037	E	PED	141	2.1	2.1	0.7	NA	1.4	Our findings suggest that, when a decision is made to treat these lesions, the PED is a safe and effective alternative to microsurgery and conventional endovascular techniques.	safe	safe
Hwang, 2011401	E	Coil	96	4.1	2.1	0	NA	NA	Endovascular treatment of unruptured intracranial aneurysms in patients older than 70 years of age appears to be safe.	safe	safe
Gentric, 2015961	E	SAC	46	2,1	2.1	0	0	NA	The present study supports the notion that BRT can be combined with stenting to improve initial coiling and midterm angiographic results of embolization. This hypothesis should now be tested in a randomized trial, to confirm these results in a nonbiased fashion, as well as to verify that complications remain within an acceptable range.	uncertain	uncertain
Aydin, 2012214	M	Clip	192	9.8	2.1	0	NA	6.2	If patients are carefully selected and individually assigned to their optimum treatment modality, IUAs can be obliterated by surgery with a low percentage of unfavorable outcomes.	safe	safe
Hanel, 20221133	E	PED	141	NA	2.1	0,7	NA	1.4	Treatment of wide necked small/medium aneurysms with the PED results in high rates of complete occlusion without significant parent vessel stenosis and low rates of permanent neurologic complications	safe	safe
Kwinta, 2019902	M	Clip	72	8.33	2.2	0	1,4	NA	Based on our results, among elderly patients, modern microsurgical as well as endovascular manage_x0002_ment of brain aneurysms in a high-volume center seems to be a safe method of treatment.	safe	safe
Tanweer, 2014182	E	PED	41	2.4	2.4	NA	NA	2.3	Endoluminal reconstruction with flow diversion for large unruptured cavernous carotid aneurysms can yield high efficacy with low complications.	safe	uncertain
Petr, 2016536	E	FD	122	14.7	2.4	1.6	NA	10,7	Endovascular treatment of unruptured aneurysms can be performed with very low rates of neurologic complications. Both flow-diverter and coil therapy were safe.	safe	safe
Aguilar-Salinas, 20191	E	SAC	120	3.33	2.5	0.8	19,3	16.1	Stent-assisted coiling is a safe technique to treat unruptured wide-necked aneurysms in the endovascular armamentarium with a low rate of complications, stent-stenosis, and recanalization	safe	safe
Brinjikji, 2011930	E	Coil	34125	11.2	2.5	0.6	NA	NA	In the NIS from 2001 to 2008, endovascular coiling of unruptured intracranial aneurysms was associated with significantly less morbidity and mortality than surgical clipping. The increasing use of endovascular coiling of unruptured intracranial aneurysms was associated with decreasing periprocedural morbidity and mortality in the population of patients treated in the United States from 2001 to 20…	safe	safe
Iwamuro, 2007837	M	Clip	78	30.7	2.6	0	NA	6.4	The results of endosaccular embolizations as treatment of the unruptured aneurysm seems to be better than neck clipping.	uncertain	uncertain
Cho, 20121132	E	Coil	36	13.9	2.8	0	2,8	NA	This microcatheter looping technique facilitates safe entry into the distal branch during coil embolization of wide-neck MCA aneurysms incorporating the origins of acutely angulated branches.	safe	safe
Gao, 2018552	E	SAC	68	10.3	2.9	0	NA	NA	The Enterprise stent reconstruction of the parent artery for treating intracranial aneurysms is safe and effective with long-term asymptomatic instent stenosis.	safe	safe
Lee, 20221191	E	FD	70	2.9	2.9	NA	NA	0	FD stenting of VSAs was confirmed to be effective and safe and had higher CO rate than those in larger aneurysms in a midterm angiographic follow-up.	safe	safe
Cheung, 2018389	E	WEB	98	8	3	NA	NA	3.1	Woven Stent-assisted coil embolization (SACE) is safe, efficacious, and durable at long-term 18-month follow-up.	safe	safe
Moscato, 2013517	E	Coil	182	8.8	3	NA	NA	NA	Endovascular embolization is a very effective treatment that leads to positive results in the majority of cases. Its low rate of serious complications widely justifies its usage and now retreatment is not so worrying as in the past.	uncertain	uncertain
Chalouhi, 2014938	E	SAC	160	3	3	0	NA	1.4	Both flow diversion and stent-assisted coiling are safe for treatment of unruptured, small saccular aneurysms of the anterior circulation.	safe	safe
Goertz, 20211295	E	WEB	63	3	3	1.6	1.6	1.6	WEB had a lower complication rate than clipping.	safe	uncertain
De Beule, 20211072	E	WEB	93	3.2	3.2	0	NA	NA	WEB treatment of unruptured aneurysms is safe.	safe	safe
Hwang, 2013457	E	SAC	116	6.6	3.3	0	NA	NA	Enterprise stent-assisted coil embolization for the treatment of UIA appears to be safe.	safe	safe
Bhogal, 2019680	E	FD	30	6.7	3.3	0	0	NA	Flow diversion can be used to successfully treat aneurysms of the AChoA. The treatment carries a high rate of technical and radiological success with a good safety profile.	safe	safe
Quintana, 20191320	E	Atlas	30	13.2	3.3	0	0	0	The Atlas stent is technically safe and simple to implant and has a low thrombogenic potential.	safe	safe
Brinjikji, 2011930	M	Clip	29918	16.5	3.3	1.2	NA	NA	In the NIS from 2001 to 2008, endovascular coiling of unruptured intracranial aneurysms was associated with significantly less morbidity and mortality than surgical clipping. The increasing use of endovascular coiling of unruptured intracranial aneurysms was associated with decreasing periprocedural morbidity and mortality in the population of patients treated in the United States from 2001 to 20…	uncertain	uncertain
Feng, 20221082	E	FD	125	5.6	3.4	0,8	0,8	1	FDS was safe in managing intracranial unruptured aneurysms.	safe	safe
Jankowitz, 20221106	E	SAC	116	4.3	3.4	0,9	1,7	3.9	The Neuroform Atlas Stent System is a safe treatment option for patients with wide-necked, posterior circulation IAs.	safe	safe
Murayama, 1999501	E	Coil	115	6.1	3.5	0	NA	NA	The evolution of GDC technology has proved to provide safe treatment of incidental aneurysms (a morbidity rate of 0% was achieved in the last 65 patients).	safe	safe
Yan, 2020712	E	SAC	57	3.5	3.5	0	0	0	Our experience suggests that endovascular treatment of middle cerebral artery bifurcation unruptured wide-necked aneurysms with an LVIS stent is safe.	safe	safe
Thines, 201281	M	Clip	85	27	3.5	0	15,3	4.7	In appropriately selected patients, MST of UIAs can offer a favorable outcome in 96% of the patients. Thus, it remains an efficient and safe therapeutic option for the management of UIAs ineligible to EVT, particularly in patients carrying individual risk factors of aneurysm rupture.	safe	safe
Kwinta, 2019902	E	SAC	67	8.6	3.6	1.4	3	NA	Based on our results, among elderly patients, modern microsurgical as well as endovascular manage_x0002_ment of brain aneurysms in a high-volume center seems to be a safe method of treatment.	safe	safe
Hokari, 2013303	M	Clip	166	8.4	3.6	0	NA	NA	Although this study confirmed the good surgical immediate result and the long-term efficacy of clipping unruptured aneurysms, the occurrence of aneurysm recurrence was high compared with that in the general population even after clipping, and risk of cerebrovascular disease was significantly high.	uncertain	uncertain
Kaku, 1999572	E	Coil	28	3,6	3.6	0	NA	NA	Detachable platinum coil embolization is a safe treatment for unruptured aneurysms with a lower incidence of peri-procedural morbidity.	safe	safe
Mori, 20111162	M	Clip	100	3.6	3.6	0	0	NA	Pterional keyhole clipping surgery based on careful surgical simulation with 3D images is a safe and less invasive means to treat relatively small unruptured MCA aneurysms.	safe	safe
Di, 2020949	E	SAC	54	22.2	3.7	NA	NA	1.9	There was no difference in procedural-related complications and follow-up outcomes between LVIS and NU stent groups.	uncertain	uncertain
Patel, 20161301	E	PED	25	NA	3.8	NA	NA	NA	Preliminary experience shows that a biaxial system using the Benchmark is a safe alternative to the traditional triaxial guide catheter system for placement of PED.	safe	safe
Pumar, 20181313	E	FD	104	6.7	3.8	0.96	1.9	NA	The findings of this study suggest that the treatment of unruptured small intracranial aneurysms with SILK is safe.	safe	safe
Gordhan, 20111030	E	SAC	25	7.69	3.85	NA	NA	NA	Neuroform stent-assisted treatment of wide neck and complex configuration aneurysms was not observed by this study to increase procedural risk or compromise clinical outcomes at a specific low-volume center.	safe	safe
Daou, 20211071	E	SAC	77	6.5	3.9	0	NA	NA	Stent-assisted coiling with the Atlas stent is safe.	safe	safe
Iihara, 20031044	E	Coil	76	18,4	3.9	NA	NA	NA	Direct surgery is recommended for the treatment of paraclinoid aneurysms projecting superiorly. For other groups, especially for Group III, endovascular treatment is the acceptable first line of therapy.	uncertain	uncertain
Goertz, 20211295	M	Clip	103	5	4	0	2.9	1	WEB had a lower complication rate than clipping.	uncertain	uncertain
Chiu, 2015237	E	PED	98	10,2	4.1	NA	NA	NA	The Pipeline Embolization Device demonstrates continued very high closure rates at 2+ years, with few delayed clinical adverse sequelae	uncertain	uncertain
Mori, 2017627	M	Clip	260	11.2	4.2	0	NA	NA	Keyhole clipping for non-frail elderly patients with relatively small anterior circulation UIAs did not significantly increase the complication, mortality, or morbidity rate; hospitalization period; or aneurysm recurrence compared with non-elderly patients, and it was associated with improvement in anxiety and depression. Keyhole clipping to treat UIAs in the nonfrail elderly is an effective and …	safe	safe
Taschner, 2020731	E	PED	96	35.4	4.2	0	3,1	5	Our results suggest that DED is a safe treatment for unruptured aneurysms with comparably low rates of permanent neurological morbidity and mortality.	safe	safe
De Vries, 20211074	E	WEB	24	12.5	4.2	4.2	4,2	NA	The eCLIPs has demonstrated a comparable safety profile for our subset of WNBAs.	uncertain	uncertain
Consoli, 2016943	E	SAC	117	10.3	4.2	0	NA	NA	Stent-assisted coiling is associated with higher stability than RT, reducing the number of retreatments without being associated with a higher risk of intraprocedural complications.	uncertain	uncertain
Li, 20221148	E	SAC	93	4.3	4.3	0	3.2	NA	Early embolization of ruptured cerebral aneurysms within 72 hours of rupture is safe and can significantly decrease periprocedural complications compared with management beyond 72 hours.	safe	safe
Huang, 20191041	M	Clip	45	17.8	4.4	NA	2.2	2,2	Surgical clipping of UIAs is achievable, with a low rate of unfavorable outcomes for patientswith multiple risk factors. However, endovascular treatment was also successful, with a shorter length of stay and low procedure-related morbidity.	uncertain	uncertain
Lin, 20131147	E	PED	41	6.9	4.6	2.3	2,3	0	Small (<10 mm) ICA aneurysm treatment with PED implantation is safe.	safe	safe
Atasoy, 2019660	E	PED	41	9,8	4.9	2.3	NA	NA	In this pragmatic and non-industry-sponsored study, safety outcomes were similar to those seen in previously published studies with flow-diverter devices and earlier generation Pipeline Embolization Devices.	uncertain	uncertain
Chalouhi, 2014938	E	PED	40	5	5	0	NA	0	Both flow diversion and stent-assisted coiling are safe for treatment of unruptured, small saccular aneurysms of the anterior circulation.	safe	safe
Gonzalez, 2004472	E	Coil	217	6.9	5.1	0.5	NA	NA	GDC technology constitutes safe treatment for unruptured aneurysms, with low complication rates achieved.	safe	safe
Maria, 20151003	E	FD	77	7.8	5.2	0	NA	NA	In our retrospective study, flow diversion for elective treatment of carotid-ophthalmic aneurysms was feasible, with complication and morbidity rates comparable with those of standard endovascular approaches.	uncertain	uncertain
Wanke, 2002150	E	Coil	39	5,2	5.2	0	NA	NA	Endovascular embolization of unruptured cerebral aneurysms is an effective therapeutic alternative to neurosurgical clipping and is associated with low morbidity and mortality rates.	safe	safe
Consoli, 2016943	E	BAC	151	9.3	5.2	0	NA	NA	Stent-assisted coiling is associated with higher stability than RT, reducing the number of retreatments without being associated with a higher risk of intraprocedural complications.	uncertain	uncertain
Suyama, 20221279	E	FD	36	5.2	5.2	0	NA	NA	Flow diversion using the FRED is safe for treating cerebral aneurysms	safe	safe
Lylyk, 20211094	E	PED	835	5.4	5.4	3.1	4,3	1,7	Clinical outcomes improved over long-term follow-up, demonstrating that endovascular treatment of IA with PED is safe.	safe	safe
Simgen, 20221205	E	FD	93	21.5	5.4	0	3.2	2.2	Our study shows that FD treatment of unruptured intracranial aneurysms is safe with low rates of permanent morbidity at long-term follow-up.	safe	safe
Ma, 20221266	E	PED	37	13.5	5.4	NA	NA	5.4	PED is a viable option for treating distal circulation cerebral aneurysms due to complication rates similar to those of traditional endovascular therapeutic approaches.	safe	safe
Gentric, 201333	E	SAC	107	17.1	5.6	0	0	2	SAC of UIA does not increase procedure-related morbidity and mortality rates. The rate of thromboembolic events was also similar compared with major stand-alone coiling studies.	safe	uncertain
Lv, 2016334	E	Coil	89	5.6	5.6	3.4	NA	NA	Endovascular treatment for unruptured posterior circulation intracranial aneurysms is a safe therapy with low morbidity and mortality in recent years.	safe	safe
McDonald, 20131005	E	Coil	3551	10.5	5.6	0.5	NA	NA	Among patients treated for unruptured intracranial aneurysms in a large sample of hospitals in the United States, clipping was associated with similar mortality risk but significantly higher periprocedural morbidity risk compared with coiling.	safe	safe
Strittmatter, 20221176	E	SAC	156	10	5.7	0.6	NA	NA	Periprocedural complications were comparatively low highlighting the procedural feasibility and safety of this endovascular treatment strategy with currently available stent models.	safe	uncertain
Kim, 2011490	E	Coil	70	5.8	5.8	1.4	2,9	2.9	Most unruptured middle cerebral artery aneurysms could be safely treated by coiling with acceptable short-term to midterm outcomes.	safe	safe
Koźba-Gosztyła, 2016549	M	Clip	104	9.6	5.8	0	0	0	In unruptured cerebral aneurysms, clipping is a safe procedure that provides good outcomes and an unaffected quality of life.	safe	safe
Zweifel, 20151342	M	Clip	102	5.8	5.8	NA	NA	1	Surgery using min-craniotomy in patients harboring unruptured, non-giant, saccular aneurysms of the anterior circulation is safe	safe	safe
Gentric, 2015961	E	BAC + SAC	51	8	5.9	0	0	NA	The present study supports the notion that BRT can be combined with stenting to improve initial coiling and midterm angiographic results of embolization. This hypothesis should now be tested in a randomized trial, to confirm these results in a nonbiased fashion, as well as to verify that complications remain within an acceptable range.	uncertain	uncertain
Frontera, 2014958	M	Clip	33	6	6	5	NA	NA	SAC is a safe alternative to coiling or clipping of unruptured aneurysms.	safe	safe
Higashida, 20071037	E	Coil	654	9.9	6	0.9	NA	NA	The current analysis indicates that endovascular therapy is associated with significantly less morbidity, less mortality, compared with conventional neurosurgical treatment for all unruptured aneurysms.	safe	safe
Vakharia, 2020972	E	PED	33	15.2	6.1	NA	NA	3	Our results indicate near-equivalent safety between biaxial and triaxial approaches.	safe	safe
Kwon, 2021681	E	SAC	123	7.7	6.2	0	0	0	Good clinical and radiographic outcomes in early follow-up suggests that the device is feasible and safe.	safe	safe
Jung, 2019826	E	Coil	145	6.2	6.2	0	NA	NA	Our findings indicate that coil embolization performed immediately after diagnostic cerebral DSA can be a relatively safe alternative approach to treating patients with UIAs.	uncertain	safe
McDougall 20221163	E	FD	145	6,2	6.2	0	1.4	2.1	As compared with historically derived performance benchmarks, the FRED flow diverter is safe for the treatment of appropriately selected intracranial aneurysms.	safe	safe
Im, 2009664	E	Coil	370	10.1	6.4	0	0	0	In this series of small unruptured asymptomatic aneurysms, endovascular treatment was achieved with low permanent neurologic impairment.	uncertain	uncertain
Inamasu, 20141047	E	Coil	31	19,3	6.5	NA	6,5	17,2	The outcomes of individuals aged≥75 years who underwent repair of UA were generally favorable ineither treatment group, with more than 80% living an independent life at 24 months after intervention.	uncertain	safe
Fu, 2018540	E	SAC	116	6.6	6.6	0	NA	2.6	Enterprise stent-assisted coil embolization for the treatment of UIA appears to be safe.	safe	safe
Maria, 20151003	E	Coil	61	8.2	6.6	0	NA	NA	In our retrospective study, flow diversion for elective treatment of carotid-ophthalmic aneurysms was feasible, with complication and morbidity rates comparable with those of standard endovascular approaches.	uncertain	uncertain
Bruneau, 2015374	M	Clip	183	6.6	6.6	0	NA	NA	Very small unruptured intracranial aneurysms clipping is highly effective and is associated with a low morbidity rate.	safe	safe
Jankowitz, 2019406	E	SAC	30	6,6	6.6	0	NA	0	The Neuroform Atlas stent in conjunction with coils demonstrated a high rate of complete aneurysm occlusion at 12-month angiographic follow-up, with an improved safety profile in the HDE cohort.	safe	safe
Jesser, 20211109	E	FD	150	12	6.7	0	1	NA	In this retrospective multicenter study, FRED Jr was safe. Most importantly, it was associated with a high rate of good clinical outcome.	safe	safe
Oishi, 20151207	E	Coil	375	8.3	6.7	0	NA	0.8	Endosaccular coil embolization is safe and feasible for elderly patients with asymptomatic unruptured intracranial aneurysms.	safe	safe
Chalouhi, 2013861	E	Coil	120	15.1	6.7	0	NA	6	The PED provides higher aneurysm occlusion rates than coiling, with no additional morbidity and similar clinical outcomes. These findings suggest that the PED might be a preferred treatment option for large unruptured saccular aneurysms.	safe	safe
Inamasu, 20141047	M	Clip	30	16,7	6.7	NA	6,7	14,3	The outcomes of individuals aged≥75 years who underwent repair of UA were generally favorable ineither treatment group, with more than 80% living an independent life at 24 months after intervention.	uncertain	safe
Kallmes, 2016603	E	PED	191	11.5	6.8	1.6	NA	0,5	Our prospective postmarket study confirms that PED treatment of aneurysms in a heterogeneous patient population is safe with low rates of neurological morbidity and mortality.	safe	safe
Poncyljusz, 2020749	E	SAC	162	8.6	6.8	0	NA	0	Stent-assisted coiling of unruptured MCA aneurysms with the LVIS Jr. stent is safe.	safe	safe
Higashida, 20071037	M	Clip	1881	15.5	6.9	2.5	NA	NA	The current analysis indicates that endovascular therapy is associated with significantly less morbidity, less mortality, compared with conventional neurosurgical treatment for all unruptured aneurysms.	uncertain	uncertain
Murayama, 1999577	E	Coil	115	7	7	0	NA	NA	The technical evolution of the GDC technology has proved to be safe for the treatment of incidental aneurysms	safe	safe
Brinjikji, 2016831	E	PED	711	7,2	7.2	3.1	NA	NA	Increasing age is associated with higher neurological morbidity and mortality after Pipeline embolization of intracranial aneurysms. However, the overall complication rates of PED treatment in this group of highly selected elderly patients (> 70 years) were acceptably low, suggesting that age alone should not be considered an exclusion criterion when considering treatment of intracranial aneurysm…	uncertain	uncertain
Hagen, 201977	E	Endo	150	7.3	7.3	0.7	4	8.7	Regardless of the architecture of MCA bifurcation aneurysms, the endovascular treatment can be performed with low morbidity/mortality rates.	safe	safe
Zhu, 201347	E	SAC	42	9,5	7.3	0	NA	7.2	Further studies with larger sample sizes are needed to fully determine the feasibility and safety of using this covered stent method to treat intracranial aneurysms	uncertain	safe
Petr, 2016536	E	Coil	188	13.8	7.4	0.5	NA	17,6	Endovascular treatment of unruptured aneurysms can be performed with very low rates of neurologic complications. Both flow-diverter and coil therapy were safe.	safe	safe
Mohammad, 20201010	M	Clip	147	9,5	7.5	NA	1,3	NA	Clipping and coiling were both safe and feasible in the treatment of unruptured aneurysms.	safe	safe
Mohammad, 20201010	E	Coil	53	32	7.5	NA	0	NA	Clipping and coiling were both safe and feasible in the treatment of unruptured aneurysms.	safe	safe
Pereira-Filho, 2014614	M	Clip	40	7.5	7.5	0	2,5	NA	The intervention was associated with a low morbidity rate.	safe	safe
Chalouhi, 2013861	E	PED	40	9.4	7.5	2.5	NA	8	The PED provides higher aneurysm occlusion rates than coiling, with no additional morbidity and similar clinical outcomes. These findings suggest that the PED might be a preferred treatment option for large unruptured saccular aneurysms.	safe	safe
Oishi, 2012318	E	Coil	457	7.6	7.6	0.2	0,7	NA	In this series, endovascular therapy of small asymptomatic UIAs was highly feasible with low morbidity and mortality rates.	safe	safe
Gerlach, 2007962	E	Coil	39	20.5	7.7	0	NA	2.6	Unruptured intracranial aneurysms can be obliterated by surgery or endovascular treatment in the majority of patients, with a low percentage of unfavourable outcomes	uncertain	uncertain
Roy, 20011334	E	Coil	116	10.3	7.8	0	NA	5.2	Endovascular treatment with GDC for unruptured aneurysms is relatively safe.	uncertain	uncertain
Cheung, 2018496	E	SAC	59	13	8	0	NA	NA	Braided Stent assisted coil embolization (SACE) was safe, efficacious, and durable at the long term 18 month follow-up, including for multi-stent constructs.	safe	safe
Johnston, 2000843	E	Coil	62	23	8	2	21	NA	Coil embolization of unruptured cerebral aneurysms seems to be associated with significantly fewer complications than surgical clipping.	safe	safe
Vallé, 2005481	E	Coil	62	8.1	8.1	0	NA	NA	In conclusion, in our series comprising small and large aneurysms but not giant aneurysms, the use of 3D coils was safe.	safe	safe
Jung, 2011217	M	Clip	48	14.6	8.3	2.1	4,2	NA	Surgical clipping of unruptured intracranial aneurysms in elderly group could get it as a favorable outcome in well selected cases	uncertain	uncertain
Brasiliense, 201958	E	PED	205	8.8	8.3	0.5	5.6	0	Our study suggests that treatment of intracranial aneurysms with the PED Flex (Medtronic) has low rates of neurological morbidity and mortality at 30 d. In addition, technical events related to device deployment were also low, most likely due to the latest modifications in the delivery system	uncertain	uncertain
Starke, 2015966	E	SAC	120	19.2	8.3	0	5	NA	Both DMT and SAC are safe treatments for unruptured wide-necked aneurysms.	safe	safe
Pflaeging, 20211253	M	Clip	NA	16.7	8.3	0	3.4	11.7	Microsurgical clipping was associated with no additional morbidity and similar clinical outcome to endovascular treatment.	safe	safe
Tureli, 201675	E	SAC	47	9.6	8.5	0	NA	NA	Stent–assisted coil embolization with ACCLINO stents in single or dual configurations is a feasible treatment option for challenging intracranial aneurysms. Follow-up results are encouraging; techniques were effective in complex cases and there were no clinically significant ad- verse outcomes.	uncertain	uncertain
Moubark, 2020768	E	FD	47	10.6	8.5	0	4.2	8.5	PED stent provides a high occlusion rate in the treatment of PCOM aneurysms with good post-treatment clinical outcome.	uncertain	uncertain
Hanel, 20211294	E	SAC	35	8.5	8.5	NA	NA	9	Our results demonstrate strong utility in allowing for stent-assisted coiling of unruptured wide-necked MCA aneurysms with an acceptable safety profile.	safe	safe
Matano, 2016565	M	Clip	127	13,3	8.6	0	0	NA	Surgical treatment of unruptured paraclinoid aneurysm has high efficacy with good outcomes and a high rate of complete exclusion. However, the rate of visual disturbance is relatively high. Careful surgical techniques and intraoperative monitoring are therefore required.	uncertain	uncertain
Yadla, 20111344	M	Clip	23	8.7	8.7	4.3	4,3	NA	Endovascular treatment of carotid-ophthalmic aneurysms is safe	safe	safe
D'Urso, 2012410	E	Coil	118	15.4	8.8	0	NA	5	Despite the limits related to the retrospective nature of the present study, our results confirm that coil embolization, with or without balloon or stent assistance, is a very safe treatment for most routine unruptured paraclinoid aneurysms.	safe	safe
Almatter, 2020670	E	FD	74	15	8.9	0	NA	NA	Elective endovascular treatment of small, saccular aneurysms with the p48 MW flow modulation device is safe.	safe	safe
Jo, 2015635	M	Clip	610	9.3	9.3	NA	NA	0,33	In conclusion, surgical clipping for unruptured aneurysms seems to be safe, but a considerable complication rate exists even in modern era and this should be an area of concern.	safe	safe
Kraus, 20196	E	FD	42	9.5	9.5	0	NA	NA	Endovascular treatment of Uias with the DeD is associated with high procedural safety	safe	safe
Gerlach, 2007962	M	Clip	94	18	9.5	0	NA	2.1	Unruptured intracranial aneurysms can be obliterated by surgery or endovascular treatment in the majority of patients, with a low percentage of unfavourable outcomes	uncertain	uncertain
Suzuki, 20221278	E	PED	21	19	9.5	NA	NA	9.5	Both PED and coil embolization were effective and safe for large unruptured paraclinoid aneurysms and their treatment results were similar.	safe	safe
Pierot, 201911	E	FD	103	9.7	9.7	1,0	NA	4.8	The 1-year clinical data analysis in the SAFE study confirms the high degree of safety of the FRED device	safe	safe
Pierot, 2008649	E	Endo	649	15.4	9.7	4.1	2.7	4,3	Endovascular treatment of unruptured intracranial aneurysms is feasible in a high percentage of cases with low morbidity and mortality rates.	uncertain	uncertain
Oh, 2015877	M	Clip	31	19.4	9.7	0	9.7	6.5	EVT is a safe treatment for the non-dorsal group.	safe	safe
Song, 2020734	E	SAC	50	20	10	4	NA	0	For endovascular treatment of unruptured, wide-necked, distal ICA aneurysms, coil embolization using the newly developed Alpha stent showed excellent procedural and mid-term clinical follow-up results in terms of safety.	safe	safe
Sedat, 2018202	E	SAC	156	28.4	10.3	0	NA	NA	Stent-assisted coiling with the LEO stent is a safe and effective treatment for unruptured intracranial aneurysms	safe	safe
Maldonado, 2011452	E	SAC	68	22.1	10.3	0	NA	NA	The present series demonstrates the relative safety and feasibility of the Neuroform stent-assisted coiling technique, which seems to provide better results over coiling alone for wide-neck aneurysms.	safe	safe
Stiefel, 2010187	E	Endo	77	27.2	10.4	1	3	NA	With only a 4% permanent rate of neurological morbidity and mortality, endovascular treatment of unruptured aneurysms can be performed safely in the elderly	safe	safe
Benes, 2010223	E	Coil	131	10.5	10.5	0,7	2,1	NA	UIAs can be coiled with low morbidity and mortality. The risk-benefit analysis suggests that it is reasonable to offer treatment to patients with the exception of patients over 60 years of age with incidentally found aneurysms less than 7 mm in diameter of the anterior circulation	uncertain	uncertain
De Vries, 2013396	E	FD	37	32.4	10.8	0	NA	6.7	Our study shows high safety and efficacy profile of a new generation endoluminal device in treatment of complex intracranial aneurysms.	safe	safe
Huang, 20191041	E	Coil	37	16.2	10.8	NA	2.7	2,7	Surgical clipping of UIAs is achievable, with a low rate of unfavorable outcomes for patientswith multiple risk factors. However, endovascular treatment was also successful, with a shorter length of stay and low procedure-related morbidity.	safe	safe
Ma, 20221266	E	Endo	37	13.5	10.8	NA	NA	2.7	PED is a viable option for treating distal circulation cerebral aneurysms due to complication rates similar to those of traditional endovascular therapeutic approaches.	safe	safe
Ge, 2016960	E	SAC	92	10.9	10.9	1.1	3.3	5.1	Both types of stents for elective treatment of unruptured wide-necked intracranial aneurysms were feasible.	uncertain	uncertain
Gobble, 201230	M	Bypass	36	11.1	11.1	5.6	NA	NA	EC-IC bypass is a safe and effective treatment for GIAAs	safe	safe
Hellstern, 20211280	E	FD	54	11.2	11.2	1.9	1,9	1,9	The implantation of a p64 FD is a safe and effective device for endovascular treatment of posterior circulation saccular aneurysms with a high success rate and low morbi-mortality.	safe	safe
Akiyama, 20221102	E	PED	43	11,6	11.6	0	4,7	7	In our retrospective study, PED/coil treatment was performed safely for unruptured internal carotid artery aneurysms with an intradural component, providing a low rate of complications in the mid-term.	safe	safe
Orru, 2020760	E	FD	25	12	12	0	0	4	Preliminary experience in patients demonstrates a good performance of the Surpass Evolve device.	uncertain	safe
Choi, 2020868	E	FD	39	18,7	12.5	8.3	NA	15.2	Good clinical with acceptable complication and mortality rates can be achieved by various treatment modalities.	uncertain	uncertain
Seifert, 20081339	M	Clip	126	13.3	12.7	0	1.2	NA	Unruptured intracranial aneurysms can be treated surgically or endovascularly with low morbidity and a very good clinical outcome.	uncertain	uncertain
Standhardt, 2008190	E	Coil	173	19.3	12.9	0.5	1.2	NA	Endovascular treatment is a highly safe procedure with low intervention-related morbidity and mortality.	safe	safe
Kunz, 2013892	E	Coil	174	13	13	2	NA	1,5	In our study, we showed for the first time that IAR and periprocedural ischemia in the treatment of UIAs represent significant treatment-related risk factors with a strong clinical impact on disability and outcome which have been underestimated in the literature so far. We identified factors for IAR and periprocedural ischemia, which should be taken into account in risk-adapted decision making an…	uncertain	uncertain
Petrov, 2020753	E	FD	29	13	13	0	0	0	p64MW HPC implantation in patients under dual antiplatelet therapy with or without dual platelet function inhibition has a low procedural complication rate.	uncertain	uncertain
Li, 20221181	E	FD	28	13.3	13.3	0	0	7.7	Flow diversion is reliable in the treatment of distal aneurysms with a low permanent disability rate. The perioperative complications are mainly asymptomatic or transient ischemic complications, with a low long-term morbidity rate.	safe	safe
Seifert, 20081339	E	Coil	74	15	13.5	0	1.3	NA	Unruptured intracranial aneurysms can be treated surgically or endovascularly with low morbidity and a very good clinical outcome.	uncertain	uncertain
McDonald, 20131005	M	Clip	1388	15.2	14.1	0.7	NA	NA	Among patients treated for unruptured intracranial aneurysms in a large sample of hospitals in the United States, clipping was associated with similar mortality risk but significantly higher periprocedural morbidity risk compared with coiling.	uncertain	uncertain
Miyachi, 19991017	E	BAC	63	16.7	14.3	3.2	8.3	NA	In conclusion, complications of surgery tend to be serious and affect outcome, and endovascular treatment is safer than surgical for vertebro-basilar aneurysms.	safe	safe
Ozaki, 20221231	E	Coil	49	14,7	14.7	NA	NA	NA	Stent-assisted coil embolization for unruptured cerebral aneurysms using stents, especially the Neuroform Atlas, in small arteries <2 mm in diameter is feasible, but careful perioperative attention should be given to thrombotic events during the embolization of middle cerebral artery aneurysms.	uncertain	safe
Colby, 2013305	E	PED	34	21	15	3	NA	NA	Treatment of cerebral aneurysms with the PED carries an acceptable risk profile when a rigorous and uniform technique is used. Although the long-term results will need to be analyzed, the immediate procedural outcomes in the study series using this technique appear quite promising.	uncertain	safe
Pflaeging, 20211253	E	Coil	NA	20	15	2.5	27.5	27.5	Microsurgical clipping was associated with no additional morbidity and similar clinical outcome to endovascular treatment.	safe	safe
Kim, 20211241	E	Coil	64	15.2	15.1	0	NA	4.5	This study demonstrates that off-label use of low-profile stents in the SAC of unruptured intracranial aneurysms arising from parent arteries of 2.0 mm is feasible and relatively safe, with an acceptable complication rate.	safe	uncertain
Ge, 2016960	E	SAC	98	15.3	15.3	1	3.1	9.1	Both types of stents for elective treatment of unruptured wide-necked intracranial aneurysms were feasible.	uncertain	uncertain
Gallas, 2008487	E	Coil	321	17,8	15.6	1.7	NA	NA	Endovascular coiling with detachable coils is an attractive option for treatment of unruptured aneurysms. This method of treatment is safe with a low rate of complications.	safe	not-safe
Pumar, 20211290	E	LE	101	17.7	16.5	3.5	2.3	NA	Long-term results of treatment of brain aneurysms with LEO stent show acceptable morbidity and mortality.	uncertain	uncertain
Suzuki, 20221278	E	Coil	24	16.7	16.7	NA	NA	4.3	Both PED and coil embolization were effective and safe for large unruptured paraclinoid aneurysms and their treatment results were similar.	safe	safe
Shimizu, 201798	E	Occlusion	57	46.4	17.5	0	NA	3.7	Despite the high frequency of perioperative ischemic episodes, endovascular PAO with selective use of STA-MCA bypass showed excellent long-term outcomes in patients with unruptured ICA aneurysms ⩾10 mm	safe	safe
Bae, 2019286	E	Coil	98	30.6	18.3	3.1	2	6.1	Ninety percent of patients were satisfied with the results after endovascular treatment of UIAs. Endovascular coil embolization was a safe procedure, with high clinical success rate and degree of satisfaction.	safe	safe
Vendrell, 2011164	E	SAC	47	20	20	0	8.5	4.3	For complex unruptured MCA aneurysms, EVT by using a self-expandable intracranial stent was feasible, safe, and durable and could be considered as the first-option treatment.	safe	safe
Nishi, 2019644	E	Occlusion	274	21.8	20	NA	NA	6,5	In conclusion, PAO for unruptured cerebral aneurysms is feasible, but is associated with a complication rate of approximately 20%. Various alternative treatment options should be carefully considered with deconstructive strategies.	not-safe	not-safe
Boulouis, 20211058	E	FD	55	29.1	20	1,8	NA	NA	FDS are effective to treat patients with compressive aneurysms of the ICA causing neuro-ophthalmological symptoms, especially when treatment is initiated early after symptom onset, and aneurysm occlusion is adequate. However, serious complications are not rare.	not-safe	uncertain
Adeeb, 2017211	E	PED	50	32	20	6.6	19.6	NA	The use of PED for the treatment of large and giant intracranial aneurysms is associated with good occlusion rates, but also a greater complication rate compared to aneurysms of smaller size.	uncertain	uncertain
Zweifel, 20151342	E	Endo	107	20.3	20.3	NA	NA	5.2	Surgery using min-craniotomy in patients harboring unruptured, non-giant, saccular aneurysms of the anterior circulation is safe	safe	safe
Lubicz, 2010285	E	FD	29	38	20.7	4	3.4	0	Despite the potential interest of the Silk flow-diverter stent to treat complex intracranial aneurysms without coils, the delayed complication rate is quite high and leads to use this technique only in selective cases.	uncertain	uncertain
Haffaf, 201940	E	FD	19	21.1	21.1	0	5.3	0	The complication rate reported with MED ranges from 0% to 23% in the literature. In our series, we experienced three thromboembolic complications (3/20, 15%) and one perforation (5%).	safe	safe
Kunz, 2013892	M	Clip	321	21,5	21.5	0	NA	0,8	In our study, we showed for the first time that IAR and periprocedural ischemia in the treatment of UIAs represent significant treatment-related risk factors with a strong clinical impact on disability and outcome which have been underestimated in the literature so far. We identified factors for IAR and periprocedural ischemia, which should be taken into account in risk-adapted decision making an…	uncertain	uncertain
Miyachi, 19991017	M	Clip	43	32.6	25.6	7	25.6	NA	In conclusion, complications of surgery tend to be serious and affect outcome, and endovascular treatment is safer than surgical for vertebro-basilar aneurysms.	not-safe	not-safe
Weber, 200561	E	LE	22	45,5	27.3	0	NA	NA	The benefit is a primary high and stable occlusion rate and good clinical outcome. ICA occlusion caused by Onyx migration in the parent artery is a typical problem, with a benign clinical course in this series.	uncertain	uncertain
Johnston, 2000843	M	Clip	68	46	28	1	31	NA	Coil embolization of unruptured cerebral aneurysms seems to be associated with significantly fewer complications than surgical clipping.	not-safe	not-safe
Bhogal, 2017231	E	FD	26	NA	NA	3.8	7.7	NA	Treatment of aneurysms arising from the ACA with flow diverters is technically feasible and carries a high degree of success with low complication rate.	safe	uncertain
Krisht, 2006342	M	Clip	116	NA	NA	0,8	NA	3.4	Studies on natural history of unruptured intracranial aneurysms suggest 10 year cumulative bleeding-related mortality and severe morbidity of no less than 7.5%. In our study, surgical clipping resulted in an 0.8% rate of mortality and 3.4% permanent morbidity.	safe	safe
Jödicke, 2018352	M	Clip	100	17	NA	0	2	2	Microsurgery of nonacute cerebral aneurysms (including post-coil and associated aneurysms) has a low rate of rehabilitation with a low risk of a permanent neurologic deficit, long-term care, or early neurologic rehabilitation. The rate of rehabilitation is well below reported risks from studies based on ICD-based health care analysis. Rehabilitation per se is not a good indicator for outcome.	safe	safe
Mihalea, 2019388	E	WEB	25	NA	NA	0	4	NA	The WEB 17 is safe and technically feasible, according to this retrospective single center analysis.	safe	safe
Martínez-Galdámez, 2017425	E	PED	50	NA	NA	0	NA	NA	The results of this first experience with the new Pipeline Flex corroborate the early safety of the device.	safe	safe
Fiorella, 2016463	E	SAC	31	NA	NA	0	NA	NA	The LVIS device facilitated the coil embolization of wide-necked intracranial aneurysms with high rates of technical success, an excellent safety profile.	safe	safe
Aghakhani, 2008511	M	Clip	176	9.1	NA	0	NA	1,1	Our results gathered from two centers with the same management of Unruptured Intracranial Aneurysms show that Surgical Clipping remains a safe treatment for UIAs even when Coil Embolization is considered first.	safe	safe
Kühn, 2019539	E	PED	260	NA	NA	2,3	2,3	0,8	Our results indicate feasibility and safety of PED across different age groups.	safe	safe
Ishida, 2016554	M	Clip	150	NA	NA	0	NA	NA	Crankshaft clips are useful and safe for clipping of complicated MCA aneurysms.	safe	safe
Brinjikji, 2011865	E	Coil	34054	NA	NA	0,7	NA	NA	Patients treated with endovascular coiling have significantly less morbidity and mortality than those treated with surgical clipping, and these differences become more pronounced with age	safe	safe
Brinjikji, 2011865	M	Clip	29886	NA	NA	1,5	NA	NA	Patients treated with endovascular coiling have significantly less morbidity and mortality than those treated with surgical clipping, and these differences become more pronounced with age	uncertain	uncertain
Lawson, 2013894	M	Clip	6611	NA	NA	2.7	9	NA	Both clipping and coiling of unruptured intracranial aneurysms are safe.	safe	safe
Lawson, 2013894	E	Coil	7439	NA	NA	2.1	5	NA	Both clipping and coiling of unruptured intracranial aneurysms are safe.	safe	safe
Claiborne Johnston, 1999940	E	Coil	255	NA	NA	0.4	NA	NA	Endovascular coil embolization resulted in fewer adverse outcomes than surgery for unruptured cerebral aneurysms treated at the university hospitals studied.	uncertain	uncertain
Claiborne Johnston, 1999940	M	Clip	2357	NA	NA	2.3	NA	NA	Endovascular coil embolization resulted in fewer adverse outcomes than surgery for unruptured cerebral aneurysms treated at the university hospitals studied.	uncertain	uncertain
Claiborne Johnston, 2001941	E	Coil	370	NA	NA	0.6	NA	NA	Endovascular therapy of unruptured aneurysms is associated with less risk of adverse outcomes and in-hospital death, lower hospital charges, and shorter hospital stays compared with surgery.	uncertain	uncertain
Claiborne Johnston, 2001941	M	Clip	1699	NA	NA	3.1	NA	NA	Endovascular therapy of unruptured aneurysms is associated with less risk of adverse outcomes and in-hospital death, lower hospital charges, and shorter hospital stays compared with surgery.	uncertain	uncertain
Cavalcanti, 20171126	M	Clip	47	NA	NA	NA	NA	0	Routine use of the minisphenoidal approach for managing ruptured, unruptured, and previously coiled aneurysms is safe.	safe	safe
Liu, 20211260	E	PED	51	3.9	NA	0	NA	NA	Both LVIS and PED were safe for the treatment of small unruptured intracranial aneurysms.	safe	safe
Liu, 20211260	E	SAC	51	2	NA	0	NA	NA	Both LVIS and PED were safe for the treatment of small unruptured intracranial aneurysms.	safe	safe
Luo, 20221261	E	Clip	65	NA	NA	0	64	NA	Endovascular therapy for patients with unruptured middle cerebral artery bifurcation aneurysms may be effective in improving outcomes and has better safety profile compared with neurosurgical clipping.	safe	safe
Luo, 20221261	E	Endo	65	NA	NA	0	18	NA	Endovascular therapy for patients with unruptured middle cerebral artery bifurcation aneurysms may be effective in improving outcomes and has better safety profile compared with neurosurgical clipping.	safe	safe
Sturiale, 20171281	M	Clip	37	NA	NA	NA	5.4	5.4	The Minipterional Craniotomy approach appeared to be a safe alternative to the standard Pterional Craniotomy for treating unruptured MCA aneurysms in all our patients	safe	safe
Sturiale, 20171281	M	Clip	31	NA	NA	NA	3.2	3.22	The Minipterional Craniotomy approach appeared to be a safe alternative to the standard Pterional Craniotomy for treating unruptured MCA aneurysms in all our patients	safe	safe
Wang, 20181299	M	Clip	118	NA	NA	0	11.1	NA	The lateral transfrontal approach is safe in surgery for paraclinoid aneurysm.	safe	safe
Puffer, 20141315	E	FD	44	11	NA	NA	NA	NA	Flow-diverting stents represent a highly effective treatment technique for aneurysms of the cavernous ICA and may be a safer choice than carotid sacrifice with or without surgical bypass, given the ideal vessel characteristics of the cavernous ICA for flow diversion. Technical issues are not uncommon, occurring in just more than 1 in 3 cases, some of which were serious complications, though none …	uncertain	safe
Van Rooij, 20121345	E	Endo	85	1.2	NA	0	NA	NA	In this series, for patients with cavernous sinus aneurysms, a treatment strategy including selective coiling and carotid artery occlusion was safe.	safe	safe
